# Supplementary material for: A modular cloning (MoClo) toolkit for reliable intracellular protein targeting in the yeast Saccharomyces cerevisiae
Source: Microb Cell. 2023 Feb 28;10(4):78–87. doi: 10.15698/mic2023.04.794 (PMC10054711; doi:10.15698/mic2023.04.794)
Supplement: Supplementary file 2 [file mic-10-078-s02.xlsx]

## Sheet: Tabelle1
Supplemental Table S1 - Targeting sequences
Signal	Protein Sequence	Nucleotide Sequence
Mitochondiral targeting signal	MASTRVLASR LASQMAASAK VARPAVRVAQ VSKRTIQTGS PLQTLKRTQM TSIVNATTRQ AFQKRAYSS	ATGGCCTCCACTCGTGTCCTCGCCTCTCGCCTGGCCTCCCAGATGGCTGCTTCCGCCAAGGTTGCCCGCCCTGCTGTCCGCGTTGCTCAGGTCAGCAAGCGCACCATCCAGACTGGCTCCCCCCTCCAGACCCTCAAGCGCACCCAGATGACCTCCATCGTCAACGCCACCACCCGCCAGGCTTTCCAGAAGCGCGCCTACTCTTCC
Tom70 TMD (OMM)	MKSFITRNKTAILATVAATGTAIGAYYYYNQLQQQQQRGKKNTINKDEKKDTKDSQKETEGAKKSTAPSNPPIYPVSSNGEPDFSNKANFTAEEKDKY	ATGAAGAGCTTCATTACAAGGAACAAGACAGCCATTTTGGCAACCGTTGCTGCTACAGGTACTGCCATCGGTGCCTACTATTATTACAACCAATTGCAACAACAACAACAACGAGGAAAAAAGAACACGATCAACAAAGATGAAAAAAAGGACACAAAGGACTCTCAAAAGGAGACTGAAGGTGCTAAGAAATCTACAGCCCCATCAAATCCTCCTATCTACCCGGTTTCTAGTAATGGCGAACCAGATTTTTCCAATAAGGCAAATTTCACCGCTGAAGAAAAGGATAAATAT
Mia40 TMD (IMS)	MLRNLVVRNACRNRPSIQVARGLCRHQTRRLMASSPQFGRNSNQEKTAGFIMGILSMAGALYFIAPNRKPLFASRKVESD	ATGCTTCGCAACTTAGTCGTCAGGAATGCGTGCAGAAACAGGCCGTCAATTCAAGTGGCAAGGGGGTTATGCCGACACCAAACAAGACGTCTCATGGCGTCCTCCCCTCAGTTCGGTAGGAACTCCAATCAGGAAAAAACAGCGGGCTTTATAATGGGGATTCTTTCTATGGCTGGTGCTTTATATTTTATTGCTCCTAATAGGAAGCCTCTTTTCGCCTCAAGGAAGGTAGAATCCGAT
Nuclear localization signal (N-Terminal)	MKRTADGSEFESPKKKRKVE	ATGAAAAGAACTGCTGATGGTTCTGAATTTGAATCTCCAAAAAAAAAAAGAAAAGTTGAA
Nuclear localization signal (C-Terminal)	KRTADGSEFESPKKKRKVE*	AAAAGAACTGCTGATGGTTCTGAATTTGAATCTCCAAAAAAAAAAAGAAAAGTTGAATAA
Signal Sequence	MFFNRLSAGKLLVPLSVVLYALFVVILPLQNSFHSSNVLVRG	ATGTTTTTCAACAGACTAAGCGCTGGCAAGCTGCTGGTACCACTCTCCGTGGTCCTGTACGCCCTTTTCGTGGTAATATTACCTTTACAGAATTCTTTCCACTCCTCCAATGTTTTAGTTAGAGGT
ER Retention	HDEL*	CATGATGAATTGTAA
Tail anchor	MVYIGIAIFLFLVGLFMK*	ATGGTTTATATTGGTATCGCTATTTTTTTGTTTTTGGTTGGCCTTTTTATGAAATGA
Peroxisomal targeting signal 1	VVVFQTIDTTRNVIVLDNAAVKLSQAKSKL*	GTTGTCGTTTTTCAAACAATTGATACGACCAGAAACGTCATTGTATTGGATAACGCCGCTGTAAAACTATCGCAGGCAAAATCTAAACTATAA
Peroxisomal targeting signal 2	MSQRLQSIKDHLVESAMGKGESKRKNSLLEKRPEDVVIVAANRSAIGKGF	ATGTCTCAAAGACTACAAAGTATCAAGGATCATTTGGTGGAGAGCGCCATGGGTAAGGGTGAATCGAAGAGGAAGAACTCGTTGCTGGAGAAAAGACCCGAAGATGTAGTTATTGTGGCTGCTAACAGGTCTGCCATCGGTAAAGGTTTT
