# Supplementary material for: A modular cloning (MoClo) toolkit for reliable intracellular protein targeting in the yeast Saccharomyces cerevisiae
Source: Microb Cell. 2023 Feb 28;10(4):78–87. doi: 10.15698/mic2023.04.794 (PMC10054711; doi:10.15698/mic2023.04.794)
Supplement: Supplementary file 3 [file mic-10-078-s03.xlsx]

## Sheet: Sheet1
Supplemental Table S2 - plasmids (parts)
Plasmid	Description	Type	Part Size [bp]	Vector Size [bp]	Resistance	Reference	AddGene availability
pHHYTK123	pRS CEN/ARS	7	520	2170	Cam	This study	yes
pHHYTK101	Su9-MTS (2-96)	3a	224	1874	Cam	This study	yes
pHHYTK106	Kar2-SS	3a	141	1791	Cam	This study	yes
pHHYTK107	Kar2-HDEL	4a	31	1681	Cam	This study	yes
pHHYTK108	BPSV40-NLS	3a	75	1725	Cam	This study	yes
pHHYTK109	BPSV40-NLS	4a	78	1728	Cam	This study	yes
pHHYTK124	IMS-Mia40 (2-70)	3a	255	1905	Cam	This study	yes
pHHYTK125	OM-Tom70 (2-98)	3a	309	1959	Cam	This study	yes
pHHYTK126	Pot1-PTS2 (2-50)	3a	165	1815	Cam	This study	yes
pHHYTK127	Fox2-PTS1 (870-900)	4a	109	1759	Cam	This study	yes
pHHYTK128	Ubc6-TA (233-250)	4a	73	1723	Cam	This study	yes
pHHYTK110	sfGFP11	3a	66	1716	Cam	This study	yes
pHHYTK111	sfGFP11	4a	69	1719	Cam	This study	yes
pHHYTK112	sfGFP1-10	3a	651	2301	Cam	This study	yes
pHHYTK113	sfGFP1-10	4a	654	2304	Cam	This study	yes
pHHYTK121	sfGFP1-10	3	651	2301	Cam	This study	yes
pHHYTK122	sfGFP1-10	3b	651	2301	Cam	This study	yes
pHHYTK114	ymNeonGreen	3	723	2373	Cam	This study	yes
pHHYTK115	ymNeonGreen	3a	723	2373	Cam	This study	yes
pHHYTK116	ymNeonGreen	3b	723	2373	Cam	This study	yes
pHHYTK117	ymNeonGreen	4a	726	2376	Cam	This study	yes
pHHYTK157	pSP6_Kozak	2	41	1691	Cam	This study	yes
pHHYTK158	pT7_LacO	2	98	1748	Cam	This study	yes
pHHYTK159	tT7	4	67	1717	Cam	This study	yes
pHHYTK160	tT7	4b	64	1714	Cam	This study	yes
pHHYTK161	LacI	67	1290	2940	Cam	This study	yes
pHHYTK188	6XHis	4a	37	1687	Cam	This study	yes
