# Supplementary material for: A modular cloning (MoClo) toolkit for reliable intracellular protein targeting in the yeast Saccharomyces cerevisiae
Source: Microb Cell. 2023 Feb 28;10(4):78–87. doi: 10.15698/mic2023.04.794 (PMC10054711; doi:10.15698/mic2023.04.794)
Supplement: Supplementary file 4 [file mic-10-078-s04.xlsx]

## Sheet: Sheet1
Supplemental Table S3 - plasmids (constructs)
Plasmid	Details	Description	Reference
cHHYTK2	URA Cen Entry plasmid	CEN/ARS, URA3, empty vector (GFP dropout), Kan	This study
cHHYTK3	URA 2µ Entry plasmid	2µ, URA3, empty vector (GFP dropout), Kan	This study
cHHYTK15	URA Cen-pRS Entry plasmid	ARS/CEN-pRS, URA3, empty vector (GFP dropout), Kan	This study
cHHYTK16	cHHYTK15 pTEF2-Kar2-SS-ymNG-HDEL	[pTEF2, Kar2-SS, ymNG, HDEL, tTDH1]	This study
cHHYTK17	cHHYTK15 pTEF2-ymNG-Ubc6-TA	[pTEF2, ymNG, Ubc6-TA, tTDH1]	This study
cHHYTK62	cHHYTK15 pTEF2-ymNG-BPSV40-NLS	[pTEF2, ymNG, BPSV40-NLS, tTDH1]	This study
cHHYTK19	cHHYTK15 pTEF2-OM-Tom70-ymNG	[pTEF2, OM-Tom70, ymNG, tTDH1]	This study
cHHYTK20	cHHYTK15 pTEF2-IMS-Mia40-ymNG	[pTEF2, IMS-Mia40, ymNG, tTDH1]	This study
cHHYTK21	cHHYTK15 pTEF2-Su9-MTS-ymNG	[pTEF2, Su9-MTS, ymNG, tTDH1]	This study
cHHYTK22	cHHYTK15 pTEF2-Pot1-PTS2-ymNG	[pTEF2, Pot1-PTS2, ymNG, tTDH1]	This study
cHHYTK23	cHHYTK15 pTEF2-ymNG-Fox2-PTS1	[pTEF2, ymNG, Fox2-PTS1, tTDH1]	This study
cHHYTK37	cHHYTK15 pPSP2-Kar2-SS-ymNG-HDEL	[pPSP2, Kar2-SS, ymNG, HDEL, tTDH1]	This study
cHHYTK38	cHHYTK15 pPSP2-ymNG-Ubc6-TA	[pPSP2, ymNG, Ubc6-TA, tTDH1]	This study
cHHYTK39	cHHYTK15 pPSP2-ymNG-BPSV40-NLS	[pPSP2, BPSV40-NLS, ymNG, tTDH1]	This study
cHHYTK40	cHHYTK15 pPSP2-OM-Tom70-ymNG	[pPSP2, OM-Tom70, ymNG, tTDH1]	This study
cHHYTK41	cHHYTK15 pPSP2-IMS-Mia40-ymNG	[pPSP2, IMS-Mia40, ymNG, tTDH1]	This study
cHHYTK42	cHHYTK15 pPSP2-Su9-MTS-ymNG	[pPSP2, Su9-MTS, ymNG, tTDH1]	This study
cHHYTK43	cHHYTK15 pPSP2-Pot1-PTS2-ymNG	[pPSP2, Pot1-PTS2, ymNG, tTDH1]	This study
cHHYTK44	cHHYTK15 pPSP2-ymNG-Fox2-PTS1	[pPSP2, ymNG, Fox2-PTS1, tTDH1]	This study
cHHYTK70	cHHYTK15 pRNR1-Kar2-SS-ymNG-HDEL	[pRNR1, Kar2-SS, ymNG, HDEL, tTDH1]	This study
cHHYTK71	cHHYTK15 pRNR1-ymNG-Ubc6-TA	[pRNR1, ymNG, Ubc6-TA, tTDH1]	This study
cHHYTK72	cHHYTK15 pRNR1-ymNG-BPSV40-NLS	[pRNR1, BPSV40-NLS, ymNG, tTDH1]	This study
cHHYTK35	cHHYTK15 pRNR1-OM-Tom70-ymNG	[pRNR1, OM-Tom70, ymNG, tTDH1]	This study
cHHYTK36	cHHYTK15 pRNR1-IMS-Mia40-ymNG	[pRNR1, IMS-Mia40, ymNG, tTDH1]	This study
cHHYTK73	cHHYTK15 pRNR1-Su9-MTS-ymNG	[pRNR1, Su9-MTS, ymNG, tTDH1]	This study
cHHYTK74	cHHYTK15 pRNR1-Pot1-PTS2-ymNG	[pRNR1, Pot1-PTS2, ymNG, tTDH1]	This study
cHHYTK75	cHHYTK15 pRNR1-ymNG-Fox2-PTS1	[pRNR1, ymNG, Fox2-PTS1, tTDH1]	This study
cHHYTK108	cHHYTK15 Oxa1-sfGFP11, Su9-MTS-sfGFP1-10	[pRNR2, Oxa1, sfGFP11, tENO2], [pRNR1, Su9-MTS, sfGFP1-10, tTDH1]	This study
cHHYTK109	cHHYTK15 Oxa1-sfGFP11, IMS-Mia40-sfGFP1-10	[pRNR2, Oxa1, sfGFP11, tENO2], [pRNR1, IMS-Mia40, sfGFP1-10, tTDH1]	This study
cHHYTK110	cHHYTK15 Oxa1-sfGFP11, OM-Tom70-sfGFP1-10	[pRNR2, Oxa1, sfGFP11, tENO2], [pRNR1, OM-Tom70, sfGFP1-10, tTDH1]	This study
cHHYTK111	cHHYTK15 Oxa1-sfGFP11, sfGFP1-10-Ubc6-TA	[pRNR2, Oxa1, sfGFP11, tENO2], [pRNR1, sfGFP1-10, Ubc6-TA, tTDH1]	This study
cHHYTK112	cHHYTK15 Oxa1-sfGFP11, sfGFP1-10	[pRNR2, Oxa1, sfGFP11, tENO2], [pRNR1, sfGFP1-10, tTDH1]	This study
cHHYTK113	cHHYTK15 sfGFP11-Pet9, Su9-MTS-sfGFP1-10	[pRNR2, sfGFP11, Pet9, tENO2], [pRNR1, Su9-MTS, sfGFP1-10, tTDH1]	This study
cHHYTK114	cHHYTK15 sfGFP11-Pet9, IMS-Mia40-sfGFP1-10	[pRNR2, sfGFP11, Pet9, tENO2], [pRNR1, IMS-Mia40, sfGFP1-10, tTDH1]	This study
cHHYTK115	cHHYTK15 sfGFP11-Pet9, OM-Tom70-sfGFP1-10	[pRNR2, sfGFP11, Pet9, tENO2], [pRNR1, OM-Tom70, sfGFP1-10, tTDH1]	This study
cHHYTK116	cHHYTK15 sfGFP11-Pet9, sfGFP1-10-Ubc6-TA	[pRNR2, sfGFP11, Pet9, tENO2], [pRNR1, sfGFP1-10, Ubc6-TA, tTDH1]	This study
cHHYTK117	cHHYTK15 sfGFP11-Pet9, sfGFP1-10	[pRNR2, sfGFP11, Pet9, tENO2], [pRNR1, sfGFP1-10, tTDH1]	This study
cHHYTK118	cHHYTK15 Tom20-sfGFP11, Su9-MTS-sfGFP1-10	[pRNR2, Tom20, sfGFP11, tENO2], [pRNR1, Su9-MTS, sfGFP1-10, tTDH1]	This study
cHHYTK119	cHHYTK15 Tom20-sfGFP11, IMS-Mia40-sfGFP1-10	[pRNR2, Tom20, sfGFP11, tENO2], [pRNR1, IMS-Mia40, sfGFP1-10, tTDH1]	This study
cHHYTK120	cHHYTK15 Tom20-sfGFP11, OM-Tom70-sfGFP1-10	[pRNR2, Tom20, sfGFP11, tENO2], [pRNR1, OM-Tom70, sfGFP1-10, tTDH1]	This study
cHHYTK121	cHHYTK15 Tom20-sfGFP11, sfGFP1-10-Ubc6-TA	[pRNR2, Tom20, sfGFP11, tENO2], [pRNR1, sfGFP1-10, Ubc6-TA, tTDH1]	This study
cHHYTK122	cHHYTK15 Tom20-sfGFP11, sfGFP1-10	[pRNR2, Tom20, sfGFP11, tENO2], [pRNR1, sfGFP1-10, tTDH1]	This study
cHHYTK123	cHHYTK15 Tom22-sfGFP11, Su9-MTS-sfGFP1-10	[pRNR2, Tom22, sfGFP11, tENO2], [pRNR1, Su9-MTS, sfGFP1-10, tTDH1]	This study
cHHYTK124	cHHYTK15 Tom22-sfGFP11, IMS-Mia40-sfGFP1-10	[pRNR2, Tom22, sfGFP11, tENO2], [pRNR1, IMS-Mia40, sfGFP1-10, tTDH1]	This study
cHHYTK125	cHHYTK15 Tom22-sfGFP11, OM-Tom70-sfGFP1-10	[pRNR2, Tom22, sfGFP11, tENO2], [pRNR1, OM-Tom70, sfGFP1-10, tTDH1]	This study
cHHYTK126	cHHYTK15 Tom22-sfGFP11, sfGFP1-10-Ubc6-TA	[pRNR2, Tom22, sfGFP11, tENO2], [pRNR1, sfGFP1-10, Ubc6-TA, tTDH1]	This study
cHHYTK127	cHHYTK15 Tom22-sfGFP11, sfGFP1-10	[pRNR2, Tom22, sfGFP11, tENO2], [pRNR1, sfGFP1-10, tTDH1]	This study
cHHYTK55	ymNeonGreen Expression plasmid for E. coli	[pT7_LacO, ymNeonGreen, 6XHis, tT7] [LacI] Amp	This study
cHHYTK56	Oxa1 Expression plasmid for in vitro transcription	[pSP6, Oxa1, tT7] Amp	This study
pYX142	mitoRFP		Scholz et al. 2013
pGEM4	Oxa1		Herrmann Lab
