# Supplementary material for: A modular cloning (MoClo) toolkit for reliable intracellular protein targeting in the yeast Saccharomyces cerevisiae
Source: Microb Cell. 2023 Feb 28;10(4):78–87. doi: 10.15698/mic2023.04.794 (PMC10054711; doi:10.15698/mic2023.04.794)
Supplement: Supplementary file 5 [file mic-10-078-s05.xlsx]

## Sheet: Sheet1
Supplemental Table S4 - Primers used in this study
Nr.	Name	Sequence (5'-3')	Template DNA
1	YMC_Su9_3a_f	GCATCGTCTCATCGGTCTCATATGGCCTCCACTCGTGTC	pYX142 mitoRFP Westermann and Neupert, 2000
2	YMC_Su9_3a_r	ATGCCGTCTCAGGTCTCAAGAACCGAGGAAGAGTAGGCGC	pYX142 mitoRFP Westermann and Neupert, 2000
3	YMC_Kar2SS_3a_f	GCATCGTCTCATCGGTCTCATATGTTTTTCAACAGACTAAGCGC	gDNA
4	YMC_Kar2SS_3a_r	ATGCCGTCTCAGGTCTCAAGAACCACCTCTAACTAAAACATTGGAGG	gDNA
5	YMC_ymNG_3_f	GCATCGTCTCATCGGTCTCATATGGACTCTAAGGGTGAAGAAGATAAC	pFA6α ymNeonGreen Botman et al, 2019
6	YMC_ymNG_3_r	ATGCCGTCTCAGGTCTCAGGATCCCTTGTACAATTCGTCCATACC	pFA6α ymNeonGreen Botman et al, 2019
7	YMC_ymNG_3a_f	same as forward for type 3
8	YMC_ymNG_3a_r	ATGCCGTCTCAGGTCTCAAGAACCCTTGTACAATTCGTCCATACC	pFA6α ymNeonGreen Botman et al, 2019
9	YMC_ymNG_4a_f	GCATCGTCTCATCGGTCTCAATCCGACTCTAAGGGTGAAGAAGATAAC	pFA6α ymNeonGreen Botman et al, 2019
10	YMC_ymNG_4a_r	ATGCCGTCTCAGGTCTCAGCCATTACTTGTACAATTCGTCCATACC	pFA6α ymNeonGreen Botman et al, 2019
11	YMC_HDEL_4a_f	TCGGTCTCAATCCCATGATGAATTGTAATGGCTGA	Anneal together with # 12
12	YMC_HDEL_4a_r	GGTCTCAGCCATTACAATTCATCATGGGATTGAGA
13	YMC_ymNG_3b_f	GCATCGTCTCATCGGTCTCATTCTGACTCTAAGGGTGAAGAAGATAAC	pFA6α ymNeonGreen Botman et al, 2019
14	YMC_ymNG_3b_r	same as reverse for type 3
15	YMC_GFP11_3a_f	TCGGTCTCATATGAGAGATCATATGGTTTTGCATGAATATGTTAATGCTGCTGGTATTACTGGTTCTTGA	Anneal together with # 16
16	YMC_GFP11_3a_r	GGTCTCAAGAACCAGTAATACCAGCAGCATTAACATATTCATGCAAAACCATATGATCTCTCATATGAGA
17	YMC_GFP11_4a_f	TCGGTCTCAATCCAGAGATCATATGGTTTTGCATGAATATGTTAATGCTGCTGGTATTACTTAATGGCTGA	Anneal together with # 18
18	YMC_GFP11_4a_r	GGTCTCAGCCATTAAGTAATACCAGCAGCATTAACATATTCATGCAAAACCATATGATCTCTGGATTGAGA
19	YMC_GFP1-10_3a_f	GCATCGTCTCATCGGTCTCATATGTCTAAAGGTGAAGAATTGTTTACTGG	pSJ1256 Smoyer et al, 2016
20	YMC_GFP1-10_3a_r	ATGCCGTCTCAGGTCTCAAGAACCATTTGGATCTTTAGACAAAACAGTTTG	pSJ1256 Smoyer et al, 2016
21	YMC_GFP1-10_4a_f	GCATCGTCTCATCGGTCTCAATCCTCTAAAGGTGAAGAATTGTTTACTGG	pSJ1256 Smoyer et al, 2016
22	YMC_GFP1-10_4a_r	ATGCCGTCTCAGGTCTCAGCCATTAATTTGGATCTTTAGACAAAACAGTTTG	pSJ1256 Smoyer et al, 2016
23	YMC_BPSV40_3a_f	TCGGTCTCATATGAAAAGAACTGCTGATGGTTCTGAATTTGAATCTCCAAAAAAAAAAAGAAAAGTTGAAGGTTCTTGA	Anneal together with # 24
24	YMC_BPSV40_3a_r	GGTCTCAAGAACCTTCAACTTTTCTTTTTTTTTTTGGAGATTCAAATTCAGAACCATCAGCAGTTCTTTT CATATGAGA
25	YMC_BPSV40_4a_f	TCGGTCTCAATCCAAAAGAACTGCTGATGGTTCTGAATTTGAATCTCCAAAAAAAAAAAGAAAAGTTGAATAATGGCTGA	Anneal together with # 26
26	YMC_BPSV40_4a_r	GGTCTCAGCCATTATTCAACTTTTCTTTTTTTTTTTGGAGATTCAAATTCAGAACCATCAGCAGTTCTTTT GGATTGAGA
27	YMC_GFP1-10_3_f	same as forward for type 3a
28	YMC_GFP1-10_3_r	ATGCCGTCTCAGGTCTCAGGATCCATTTGGATCTTTAGACAAAACAGTTTG	pSJ1256 Smoyer et al, 2016
29	YMC_GFP1-10_3b_f	GCATCGTCTCATCGGTCTCATTCTTCTAAAGGTGAAGAATTGTTTACTGG	pSJ1256 Smoyer et al, 2016
30	YMC_GFP1-10_3b_r	same as reverse for type 3
31	YMC_pRS_CEN_ARS_7_f	GCATCGTCTCATCGGTCTCAGAGTATCACGTGCTATAAAAATAATTATAATTT	pRS316 Sikorski and Hieter, 1989
32	YMC_pRS_CEN_ARS_7_r	ATGCCGTCTCAGGTCTCATCGGGATCGCTTGCCTGTAA	pRS316 Sikorski and Hieter, 1989
33	YMC_IMS_MIA40_3a_f	GCATCGTCTCATCGGTCTCATATGCTTCGCAACTTAGTCGTC	gDNA
34	YMC_IMS_MIA40_3a_r	ATGCCGTCTCAGGTCTCAAGAACCATCGGATTCTACCTTCCTT	gDNA
35	YMC_OM_TOM70_3a_f	GCATCGTCTCATCGGTCTCATATGAAGAGCTTCATTACAAGGAAC	gDNA
36	YMC_OM_TOM70_3a_r	ATGCCGTCTCAGGTCTCAAGAACCATATTTATCCTTTTCTTCAGCGG	gDNA
37	YMC_PTS2_Pot1_3a_f	GCATCGTCTCATCGGTCTCATATGTCTCAAAGACTACAAAGTATCAAG	gDNA
38	YMC_PTS2_Pot1_3a_r	ATGCCGTCTCAGGTCTCAAGAACCAAAACCTTTACCGATGGC	gDNA
39	YMC_PTS1_Fox2_4a_f	TCGGTCTCAATCCGTTGTCGTTTTTCAAACAATTGATACGACCAGAAACGTCATTGTATTGGATAACGCCGCTGTAAAACTATCGCAGGCAAAATCTAAACTATAATGGCTGA	Anneal together with # 40
40	YMC_PTS1_Fox2_4a_r	GGTCTCAGCCATTATAGTTTAGATTTTGCCTGCGATAGTTTTACAGCGGCGTTATCCAATACAATGACGTTTCTGGTCGTATCAATTGTTTGAAAAACGACAACGGATTGAGA
41	YMC_TA_Ubc6 _4a_f	TCGGTCTCAATCCATGGTTTATATTGGTATCGCTATTTTTTTGTTTTTGGTTGGCCTTTTTATGAAATGATGGCTGA	Anneal together with # 42
42	YMC_TA_Ubc6_4a_r	GGTCTCAGCCATCATTTCATAAAAAGGCCAACCAAAAACAAAAAAATAGCGATACCAATATAAACCATGGATTGAGA
43	YMC_pSP6Kozak_2_f	TCGGTCTCAAACGATTTAGGTGACACTATAGAAGCCACTATGTGA	Anneal together with # 44
44	YMC_pSP6Kozak_2_r	GGTCTCACATAGTGGCTTCTATAGTGTCACCTAAATCGTTTGAGA
45	YMC_pT7LacO_2_f	TCGGTCTCAAACGTTAATACGACTCACTATAGGGGAATTGTGAGCGGATAACAATTCCCCTATAATTTTGTTTAACTTTAAGAAGGAGGTATACCTATGTGA	Anneal together with # 46
46	YMC_pT7LacO_2_r	GGTCTCACATAGGTATACCTCCTTCTTAAAGTTAAACAAAATTATAGGGGAATTGTTATCCGCTCACAATTCCCCTATAGTGAGTCGTATTAACGTTTGAGA
47	YMC_tT7_4_f	TCGGTCTCAATCCTAACTAGCATAACCCCTTGGGGCCTCTAAACGGGTCTTGAGGGGTTTTTTGGCTGTGA	Anneal together with # 48
48	YMC_tT7_4_r	GGTCTCACAGCTTACAAAAAACCCCTCAAGACCCGTTTAGAGGCCCCAAGGGGTTATGCTAGGGATTGAGA
49	YMC_tT7_4b_f	TCGGTCTCATGGCCTAGCATAACCCCTTGGGGCCTCTAAACGGGTCTTGAGGGGTTTTTTGGCTGTGA	Anneal together with # 50
50	YMC_tT7_4b_r	GGTCTCACAGCCAAAAAACCCCTCAAGACCCGTTTAGAGGCCCCAAGGGGTTATGCTAGGCCATGAGA
51	YMC_LacI_67_f	GCATCGTCTCATCGGTCTCATACAGACACCATCGAATGGC	pET Novagen
52	YMC_LacI_67_r	ATGCCGTCTCAGGTCTCATCGGTAGTCATGCCCCGC	pET Novagen
53	YMC_6xHIS_4a_f	TCGGTCTCAATCCCATCATCACCATCATCACTAATGGCTGA	Anneal together with # 54
54	YMC_6xHIS_4a_r	GGTCTCAGCCATTAGTGATGATGGTGATGATGGGATTGAGA
